# Supplementary material for: SKiM: accurately classifying metagenomic ONT reads in limited memory
Source: Bioinformatics. 2025 Sep 24;41(10):btaf537. doi: 10.1093/bioinformatics/btaf537 (PMC12502918; doi:10.1093/bioinformatics/btaf537)
Supplement: btaf537_Supplementary_Data [file btaf537_supplementary_data.zip]

Archive with 2 entries (2 files):
- Supplementary Tables.xlsx
- Supplementary_Information_SKiM.pdf
