# Supplementary material for: SKiM: accurately classifying metagenomic ONT reads in limited memory
Source: Bioinformatics. 2025 Sep 24;41(10):btaf537. doi: 10.1093/bioinformatics/btaf537 (PMC12502918; doi:10.1093/bioinformatics/btaf537)
Supplement: btaf537_Supplementary_Data [file btaf537_supplementary_data.zip › Supplementary Tables.xlsx]

## Sheet: even_180bp
TP = True Positives	FP = False Positives	FN = False Negatives
precision = TP / (TP + FP)
recall = TP / (TP + FN)
accuracy = (TP + TN) / (TP + FP + FN + TN)
classifier	genus_recall	genus_precision	genus_accuracy	species_recall	species_precision	species_accuracy	genus_TP	genus_FP	genus_FN	genus_TN	species_TP	species_FP	species_FN	species_TN
Centrifuge	69.2053	87.9194	64.6217	51.8304	83.9634	49.2245	1919680	263775	854211	122427	1432169	273537	1331015	123372
Kraken2	73.3547	96.7397	72.9041	42.5957	92.4452	43.9131	2157133	72700	783555	146705	1239978	101333	1671064	147718
KrakenUniq	76.6376	97.112	76.1023	42.0982	93.8044	43.7376	2257115	67124	688066	147788	1233445	81467	1696477	148704
CLARK	40.1167	96.1068	42.3339	39.5275	93.7728	41.4205	1188533	48146	1774156	149258	1159669	77010	1774156	149258
SKiM	25.5156	92.918	28.5474	24.9505	90.1755	27.8433	753817	57454	2200515	148307	731568	79703	2200515	148307
SKiM-k_{15}-s_{13}-t_{1}	71.8038	93.9855	70.0518	71.1108	90.8458	67.8611	2072335	132616	813774	141368	2003105	201846	813774	141368
SKiM-k_{15}-s_{14}-t_{1}	84.982	91.1788	79.3914	84.4965	87.8189	76.6144	2381469	230399	420853	127372	2293713	318155	420853	127372
SKiM-k_{16}-s_{10}-t_{2}	49.8234	94.2932	50.7563	49.0351	91.3658	49.3244	1457594	88217	1467929	146353	1412343	133468	1467929	146353
Kraken2-k_{37}-l_{27}-g_{3}	71.194	96.8723	71.0132	37.6647	92.8897	39.5871	2096614	67693	848317	147469	1102540	84394	1824710	148449
Kraken2-k_{32}-l_{22}	78.8722	95.302	76.987	41.9614	90.4321	42.8612	2292881	113029	614202	139981	1212695	128305	1677333	141760
Kraken2-k_{25}-l_{15}	4.04781	19.9348	7.18371	1.39933	8.96912	5.14339	105807	424959	2508122	121205	37185	377404	2620153	125351
KrakenUniq-k_{27}-l_{13}	82.4361	94.7471	79.6381	46.3829	89.3527	46.1044	2396458	132863	510591	120181	1335673	159160	1543991	121269
KrakenUniq-k_{22}-l_{11}	90.365	89.1912	81.8622	52.9555	80.4129	48.2097	2515995	304907	268263	70928	1445831	352178	1284443	77641
KrakenUniq-k_{15}-l_{7}	0.202487	11.46	4.90729	0.0970726	6.84044	4.83302	6003	46379	2958639	149072	2884	39277	2968088	149844
CLARK-k_{27}	46.0273	86.2643	45.3184	45.2603	83.6379	44.0684	1297435	206588	1521400	134670	1257934	246089	1521400	134670
CLARK-k_{22}	66.1261	57.5759	45.6413	65.1732	55.1935	43.8406	1375220	1013313	704472	67088	1318316	1070217	704472	67088
CLARK-k_{15}	0.0672644	5.67251	4.82549	0.0622278	5.2475	4.82074	2002	33291	2974312	150488	1852	33441	2974312	150488

## Sheet: even_360bp
TP = True Positives	FP = False Positives	FN = False Negatives
precision = TP / (TP + FP)
recall = TP / (TP + FN)
accuracy = (TP + TN) / (TP + FP + FN + TN)
classifier	genus_recall	genus_precision	genus_accuracy	species_recall	species_precision	species_accuracy	genus_TP	genus_FP	genus_FN	genus_TN	species_TP	species_FP	species_FN	species_TN
Centrifuge	81.3621	90.8233	76.0633	67.6717	88.5405	63.5798	2291409	231521	524901	112262	1895601	245341	905572	113579
Kraken2	86.709	96.6301	84.8799	63.1816	92.4898	61.914	2539429	88560	389250	142854	1812742	147195	1056358	143798
KrakenUniq	87.4073	97.0232	85.808	59.2222	93.7334	58.9544	2566388	78741	369739	145225	1717051	114794	1182284	145964
CLARK	56.8727	95.8173	57.559	56.1971	93.2187	56.1238	1672358	73004	1268170	146561	1627003	118359	1268170	146561
SKiM	80.4521	94.6539	77.9808	80.1157	92.6636	76.4347	2323636	131239	564587	140631	2274776	180099	564587	140631
SKiM-k_{15}-s_{13}-t_{1}	92.3703	94.1811	87.9027	92.217	92.1739	86.117	2647716	163587	218700	130090	2591287	220016	218700	130090
SKiM-k_{15}-s_{14}-t_{1}	94.9466	92.1329	88.2324	94.838	90.093	86.3527	2682768	229078	142788	105459	2623368	288478	142788	105459
SKiM-k_{16}-s_{10}-t_{2}	85.8207	95.2208	83.0617	85.5859	93.4137	81.5695	2484855	124716	410549	139973	2437698	171873	410549	139973
Kraken2-k_{37}-l_{27}-g_{3}	85.5355	96.7853	83.9364	56.7696	92.7942	56.458	2509016	83337	424288	143452	1639699	127329	1248640	144425
Kraken2-k_{32}-l_{22}	89.3523	95.4156	86.2654	59.7121	90.9243	58.1898	2595668	124712	309314	130399	1705886	170274	1150967	132966
Kraken2-k_{25}-l_{15}	9.32811	24.9808	10.2221	3.19012	11.8082	5.88188	222981	669627	2167439	100046	78651	587419	2386801	107222
KrakenUniq-k_{27}-l_{13}	90.4111	95.4259	87.1497	63.1083	90.9011	60.8756	2637022	126402	279680	116989	1805775	180752	1055614	117952
KrakenUniq-k_{22}-l_{11}	95.0113	91.1172	87.2139	69.4129	84.1786	62.2669	2693784	262612	141441	62256	1896905	356523	835879	70786
KrakenUniq-k_{15}-l_{7}	0.458624	13.8563	5.00403	0.220358	8.36192	4.82796	13446	83593	2918368	144686	6485	71069	2936456	146083
CLARK-k_{27}	62.5685	89.899	60.1761	61.7454	86.8074	58.2489	1770979	198986	1059485	130643	1710076	259889	1059485	130643
CLARK-k_{22}	86.0518	63.3526	57.9962	85.5325	60.71	55.6303	1792377	1036831	290528	40357	1717612	1111596	290528	40357
CLARK-k_{15}	0.155672	6.93166	4.78679	0.145827	6.49268	4.77758	4595	61695	2947131	146672	4304	61986	2947131	146672

## Sheet: even_720bp
TP = True Positives	FP = False Positives	FN = False Negatives
precision = TP / (TP + FP)
recall = TP / (TP + FN)
accuracy = (TP + TN) / (TP + FP + FN + TN)
classifier	genus_recall	genus_precision	genus_accuracy	species_recall	species_precision	species_accuracy	genus_TP	genus_FP	genus_FN	genus_TN	species_TP	species_FP	species_FN	species_TN
Centrifuge	89.9215	92.512	84.3543	78.2295	90.8626	73.4479	2561464	207327	287091	104211	2214767	222723	616348	106255
Kraken2	92.8354	96.4637	90.229	79.1264	92.4771	75.4762	2712451	99437	209335	138870	2245328	182656	592318	139791
KrakenUniq	92.8009	96.8863	90.5589	73.6487	93.4478	71.3885	2719320	87394	210954	142425	2112932	148151	756000	143010
CLARK	71.2315	95.6046	70.3821	70.5835	92.648	68.346	2080598	95654	840298	143543	2016253	159999	840298	143543
SKiM	93.424	94.8344	89.3597	93.2996	92.9493	87.6657	2693002	146687	189556	130848	2639470	200219	189556	130848
SKiM-k_{15}-s_{13}-t_{1}	94.9929	95.1495	90.9972	94.902	93.3653	89.369	2743788	139871	144627	131807	2692336	191323	144627	131807
SKiM-k_{15}-s_{14}-t_{1}	94.9769	94.7658	90.6491	94.8857	92.9865	89.0253	2733032	150954	144542	131565	2681717	202269	144542	131565
SKiM-k_{16}-s_{10}-t_{2}	94.215	95.4777	90.6056	94.1185	93.8156	89.102	2729417	129278	167593	133805	2681901	176794	167593	133805
Kraken2-k_{37}-l_{27}-g_{3}	92.0459	96.5887	89.6273	72.5116	92.4617	69.8671	2692690	95099	232689	139615	2067277	168544	783683	140589
Kraken2-k_{32}-l_{22}	94.6156	94.8537	90.3567	74.8028	90.3156	70.3996	2741352	148732	156004	114005	2106400	225865	709536	118292
Kraken2-k_{25}-l_{15}	18.43	29.79	14.9924	6.23319	14.7576	7.25403	396051	933427	1752892	77723	140776	813144	2117715	88458
KrakenUniq-k_{27}-l_{13}	94.6997	95.5395	91.024	77.289	91.1789	72.9283	2763080	129002	154647	113364	2190257	211896	643595	114345
KrakenUniq-k_{22}-l_{11}	97.3687	92.3485	90.2885	82.5569	86.37	73.6353	2793013	231413	75480	60187	2257273	356220	476930	69670
KrakenUniq-k_{15}-l_{7}	0.935347	15.6784	5.21225	0.438774	9.35763	4.84106	26915	144754	2850627	137797	12710	123115	2883996	140272
CLARK-k_{27}	76.6108	91.7301	72.7907	75.8931	88.1655	70.1169	2174312	196024	663816	125941	2089819	280517	663816	125941
CLARK-k_{22}	96.7379	69.4172	67.9913	96.6076	66.6604	65.3112	2132683	939588	71916	15906	2047988	1024283	71916	15906
CLARK-k_{15}	0.318278	7.44444	4.70641	0.297656	6.96064	4.68739	9248	114979	2896387	139479	8647	115580	2896387	139479

## Sheet: even_1440bp
TP = True Positives	FP = False Positives	FN = False Negatives
precision = TP / (TP + FP)
recall = TP / (TP + FN)
accuracy = (TP + TN) / (TP + FP + FN + TN)
classifier	genus_recall	genus_precision	genus_accuracy	species_recall	species_precision	species_accuracy	genus_TP	genus_FP	genus_FN	genus_TN	species_TP	species_FP	species_FN	species_TN
Centrifuge	94.826	93.3435	89.1445	84.2766	91.9977	79.1661	2725268	194345	148700	91780	2406733	209347	449023	94990
Kraken2	95.9524	96.3148	92.8665	89.088	92.7245	83.9759	2802212	107218	118206	132457	2519925	197721	308655	133792
KrakenUniq	95.8387	96.769	93.1804	84.4287	93.3146	80.5123	2805756	93682	121825	138830	2404888	172294	443537	139374
CLARK	82.6274	95.5794	80.4887	82.128	92.347	77.9163	2403776	111175	505399	139743	2322483	192468	505399	139743
SKiM	95.0288	95.7325	91.5408	94.9138	93.4543	89.4631	2759001	122989	144330	133773	2693345	188645	144330	133773
SKiM-k_{15}-s_{13}-t_{1}	95.272	96.0499	92.0382	95.1631	93.779	89.964	2772400	114017	137583	136093	2706852	179565	137583	136093
SKiM-k_{15}-s_{14}-t_{1}	95.3445	95.6063	91.7106	95.2368	93.3386	89.6362	2763675	127009	134944	134465	2698123	192561	134944	134465
SKiM-k_{16}-s_{10}-t_{2}	95.5655	96.1773	92.4106	95.4715	94.0882	90.497	2783945	110651	129182	136315	2723473	171123	129182	136315
Kraken2-k_{37}-l_{27}-g_{3}	95.5188	96.4344	92.5915	84.229	92.2879	79.6094	2790781	103188	130929	135195	2379436	198838	445524	136295
Kraken2-k_{32}-l_{22}	97.5211	94.172	92.198	86.1949	89.7715	79.1441	2823988	174767	71783	89555	2404460	273963	385102	96568
Kraken2-k_{25}-l_{15}	31.1187	35.4246	21.4018	10.6073	18.7245	9.45868	615344	1121707	1362068	60974	224090	972687	1888503	74813
KrakenUniq-k_{27}-l_{13}	97.1505	95.5761	93.2113	87.4514	91.4696	81.5221	2837032	131317	83213	108531	2466369	230013	353905	109806
KrakenUniq-k_{22}-l_{11}	98.6409	93.2749	92.2366	91.0343	88.3373	81.671	2856760	205971	39361	58001	2512725	331742	247470	68156
KrakenUniq-k_{15}-l_{7}	1.73835	17.295	5.62382	0.769009	9.91067	4.9002	48646	232626	2749749	129072	21757	197774	2807468	133094
CLARK-k_{27}	87.1664	92.9761	82.4733	86.6888	89.149	79.2349	2486170	187817	366042	120064	2383833	290154	366042	120064
CLARK-k_{22}	99.5168	76.6043	76.3473	99.499	73.8676	73.6238	2409060	735752	11696	3585	2322996	821816	11696	3585
CLARK-k_{15}	0.599317	7.41007	4.53949	0.557633	6.89179	4.50205	16914	211343	2805298	126538	15731	212526	2805298	126538

## Sheet: even_full
TP = True Positives	FP = False Positives	FN = False Negatives
precision = TP / (TP + FP)
recall = TP / (TP + FN)
accuracy = (TP + TN) / (TP + FP + FN + TN)
classifier	genus_recall	genus_precision	genus_accuracy	species_recall	species_precision	species_accuracy	genus_TP	genus_FP	genus_FN	genus_TN	species_TP	species_FP	species_FN	species_TN
Centrifuge	97.4254	93.3868	91.3372	88.3353	92.2657	82.6733	2815174	199357	74396	71166	2536359	212613	334926	76195
Kraken2	98.1004	95.0605	93.5807	94.7881	92.7824	88.7099	2844052	147783	55072	113186	2687067	209030	147747	116249
KrakenUniq	98.0369	95.7943	94.2392	92.3906	93.063	87	2847679	125024	57022	130368	2618271	195168	215645	131009
CLARK	91.8623	95.8197	88.8067	91.645	93.1069	86.4098	2675374	116718	237001	131000	2599629	192463	237001	131000
SKiM	95.209	95.4285	91.4373	95.0455	92.1195	88.4145	2754776	131967	138622	134728	2659254	227489	138622	134728
SKiM-k_{15}-s_{13}-t_{1}	95.5916	95.4532	91.7946	95.4393	92.1183	88.7369	2765812	131747	127550	134984	2669183	228376	127550	134984
SKiM-k_{15}-s_{14}-t_{1}	95.7041	94.9846	91.4762	95.554	91.6339	88.3982	2757306	145592	123768	133427	2660038	242860	123768	133427
SKiM-k_{16}-s_{10}-t_{2}	95.924	95.6057	92.2213	95.7894	92.4204	89.2914	2778998	127729	118085	135281	2686410	220317	118085	135281
Kraken2-k_{37}-l_{27}-g_{3}	97.9057	95.2889	93.6367	92.6324	92.1088	86.3695	2838931	140357	60729	120076	2607241	223369	207369	122114
Kraken2-k_{32}-l_{22}	98.994	93.6434	92.9311	93.9002	90.4467	85.811	2862311	194297	29088	74397	2628534	277635	170751	83173
Kraken2-k_{25}-l_{15}	53.9663	48.2699	35.1458	21.6301	31.4014	16.3956	1064822	1141151	908301	45819	454905	993772	1648205	63211
KrakenUniq-k_{27}-l_{13}	98.9255	94.7055	93.9344	94.2614	91.7419	87.3019	2870908	160497	31183	97505	2659299	239375	161898	99521
KrakenUniq-k_{22}-l_{11}	99.5446	93.2549	92.9804	96.106	90.1531	87.2412	2884441	208630	13197	53825	2692557	294093	109096	64347
KrakenUniq-k_{15}-l_{7}	4.03785	21.3129	7.09764	1.59409	11.5056	5.28393	106921	394751	2541050	117371	43114	331609	2661507	123863
CLARK-k_{27}	94.5798	94.2525	89.78	94.4124	91.2661	87.0423	2730333	166494	156469	106797	2643822	253005	156469	106797
CLARK-k_{22}	99.7558	85.2545	85.0834	99.7494	83.0782	82.9126	2687341	464799	6578	1375	2618741	533399	6578	1375
CLARK-k_{15}	1.41984	6.5653	4.14627	1.30094	6.00825	4.04906	36206	515269	2513798	94820	33134	518341	2513798	94820

## Sheet: bench_180bp
TP = True Positives	FP = False Positives	FN = False Negatives
precision = TP / (TP + FP)
recall = TP / (TP + FN)
accuracy = (TP + TN) / (TP + FP + FN + TN)
classifier	genus_recall	genus_precision	genus_accuracy	species_recall	species_precision	species_accuracy	genus_TP	genus_FP	genus_FN	genus_TN	species_TP	species_FP	species_FN	species_TN
Centrifuge	94.1029	98.8342	93.0699	61.4162	97.3665	60.4127	399910	4717	25061	0	259586	7021	163081	0
Kraken2	89.837	98.8762	88.9289	44.9093	93.6422	43.5805	382117	4343	43228	0	187260	12714	229714	0
KrakenUniq	91.9685	99.1134	91.218	46.0359	95.4404	45.0452	391953	3506	34229	0	193554	9247	226887	0
CLARK	45.2255	97.7229	44.7539	44.6137	95.336	43.6607	192302	4481	232905	0	187605	9178	232905	0
SKiM	48.0732	97.6388	47.5208	41.9867	76.3299	37.1497	204191	4938	220559	0	159628	49501	220559	0
SKiM-k_{15}-s_{13}-t_{1}	89.2679	97.7623	87.4805	86.7884	77.2084	69.0883	375893	8604	45191	0	296864	87633	45191	0
SKiM-k_{15}-s_{14}-t_{1}	95.0755	96.9824	92.3437	93.8936	77.2389	73.5445	396790	12346	20552	0	316012	93124	20552	0
SKiM-k_{16}-s_{10}-t_{2}	72.6552	98.0992	71.6466	66.8706	74.5238	54.4283	307857	5965	115866	0	233872	79950	115866	0
Kraken2-k_{37}-l_{27}-g_{3}	88.5856	99.0317	87.8249	41.8757	94.6586	40.909	377373	3690	48625	0	175781	9919	243988	0
Kraken2-k_{32}-l_{22}	92.6138	98.5474	91.3665	44.1764	93.7606	42.9149	392591	5787	31310	0	184400	12271	233017	0
Kraken2-k_{25}-l_{15}	5.25965	39.0725	4.86097	1.15825	14.1075	1.08195	20887	32570	376231	0	4649	28305	396734	0
KrakenUniq-k_{27}-l_{13}	94.2369	99.0043	93.3522	48.0093	94.3537	46.6685	401123	4034	24531	0	200529	12000	217159	0
KrakenUniq-k_{22}-l_{11}	96.9667	97.669	94.7734	50.8696	90.0204	48.154	407230	9719	12739	0	206912	22938	199838	0
KrakenUniq-k_{15}-l_{7}	0.238646	24.637	0.236916	0.0451976	6.73178	0.0449163	1018	3114	425556	0	193	2674	426821	0
CLARK-k_{27}	47.4065	96.8702	46.6913	46.6241	93.8752	45.2477	200627	6482	222579	0	194424	12685	222579	0
CLARK-k_{22}	58.1462	73.1576	47.9222	57.0265	69.8795	45.7748	205916	75553	148219	0	196689	84780	148219	0
CLARK-k_{15}	0.0268963	5.14541	0.0267636	0.020349	3.89262	0.0202472	115	2120	427453	0	87	2148	427453	0

## Sheet: bench_360bp
TP = True Positives	FP = False Positives	FN = False Negatives
precision = TP / (TP + FP)
recall = TP / (TP + FN)
accuracy = (TP + TN) / (TP + FP + FN + TN)
classifier	genus_recall	genus_precision	genus_accuracy	species_recall	species_precision	species_accuracy	genus_TP	genus_FP	genus_FN	genus_TN	species_TP	species_FP	species_FN	species_TN
Centrifuge	97.1097	98.9298	96.1002	78.4484	97.9503	77.1814	412931	4467	12290	0	331639	6940	91109	0
Kraken2	95.8524	98.9314	94.8702	60.4146	92.7085	57.6742	407646	4403	17639	0	247819	19491	162378	0
KrakenUniq	96.4214	99.1055	95.5896	59.7831	94.7217	57.8557	410737	3707	15244	0	248599	13853	167236	0
CLARK	59.222	97.6974	58.4068	58.4392	94.5901	56.5492	250967	5915	172806	0	242985	13897	172806	0
SKiM	91.7112	98.2238	90.215	89.977	79.6933	73.1954	387643	7010	35035	0	314512	80141	35035	0
SKiM-k_{15}-s_{13}-t_{1}	97.7619	97.9701	95.8209	97.3481	82.3336	80.5275	411731	8531	9426	0	346017	74245	9426	0
SKiM-k_{15}-s_{14}-t_{1}	98.6055	97.7481	96.4153	98.3583	82.823	81.6937	414285	9544	5859	0	351028	72801	5859	0
SKiM-k_{16}-s_{10}-t_{2}	94.5935	98.468	93.2216	93.2639	77.9203	73.7686	400562	6232	22894	0	316975	89819	22894	0
Kraken2-k_{37}-l_{27}-g_{3}	95.444	99.0395	94.5686	56.9493	93.8514	54.901	406350	3941	19397	0	235903	15455	178330	0
Kraken2-k_{32}-l_{22}	96.9982	98.7651	95.8358	58.5962	93.3877	56.262	411795	5149	12744	0	241751	17117	170820	0
Kraken2-k_{25}-l_{15}	10.8574	40.8674	9.38332	2.42015	15.3186	2.13457	40319	58339	331030	0	9172	50703	369813	0
KrakenUniq-k_{27}-l_{13}	97.3332	99.023	96.4074	61.6583	93.4262	59.0945	414251	4087	11350	0	253922	17867	157899	0
KrakenUniq-k_{22}-l_{11}	98.5831	98.3323	96.962	64.6922	89.8042	60.2658	416634	7066	5988	0	258955	29400	141333	0
KrakenUniq-k_{15}-l_{7}	0.484339	25.4275	0.477556	0.0871599	6.66547	0.086109	2052	6018	421618	0	370	5181	424137	0
CLARK-k_{27}	61.435	96.7811	60.2048	60.4485	92.8518	57.7605	258693	8604	162391	0	248190	19107	162391	0
CLARK-k_{22}	77.6958	73.7387	60.8565	76.7471	69.8664	57.6607	261493	93128	75067	0	247761	106860	75067	0
CLARK-k_{15}	0.0568745	5.46029	0.0563199	0.0432493	4.15162	0.0428218	242	4190	425256	0	184	4248	425256	0

## Sheet: bench_720bp
TP = True Positives	FP = False Positives	FN = False Negatives
precision = TP / (TP + FP)
recall = TP / (TP + FN)
accuracy = (TP + TN) / (TP + FP + FN + TN)
classifier	genus_recall	genus_precision	genus_accuracy	species_recall	species_precision	species_accuracy	genus_TP	genus_FP	genus_FN	genus_TN	species_TP	species_FP	species_FN	species_TN
Centrifuge	98.4209	98.9935	97.4458	84.8829	98.2246	83.6002	418713	4257	6718	0	359220	6493	63975	0
Kraken2	97.9858	98.9632	96.9901	73.9854	91.5569	69.26	416755	4366	8567	0	297602	27444	104642	0
KrakenUniq	98.1363	99.145	97.3127	71.781	93.7707	68.5139	418141	3606	7941	0	294396	19557	115735	0
CLARK	71.3538	97.8216	70.2377	70.4916	93.8157	67.3614	301803	6721	121164	0	289444	19080	121164	0
SKiM	97.8237	98.4102	96.3017	97.4813	84.7347	82.9192	413797	6685	9206	0	356294	64188	9206	0
SKiM-k_{15}-s_{13}-t_{1}	98.5761	98.588	97.2038	98.3692	85.8991	84.6931	417673	5982	6033	0	363916	59739	6033	0
SKiM-k_{15}-s_{14}-t_{1}	98.5813	98.6032	97.2236	98.3718	85.7306	84.5311	417758	5918	6012	0	363220	60456	6012	0
SKiM-k_{16}-s_{10}-t_{2}	98.2154	98.7122	96.9729	97.8649	82.2125	80.7639	416681	5436	7571	0	347033	75084	7571	0
Kraken2-k_{37}-l_{27}-g_{3}	97.7809	99.0665	96.8882	70.0176	92.8098	66.4149	416317	3923	9448	0	285377	22109	122202	0
Kraken2-k_{32}-l_{22}	98.6035	98.8774	97.5119	71.2688	92.5473	67.4005	418997	4757	5934	0	289612	23322	116754	0
Kraken2-k_{25}-l_{15}	20.3659	43.6655	16.1282	4.71698	17.5955	3.8635	69301	89408	270979	0	16601	77747	335340	0
KrakenUniq-k_{27}-l_{13}	98.6256	99.0827	97.7332	73.6762	92.3812	69.456	419948	3888	5852	0	298444	24613	106631	0
KrakenUniq-k_{22}-l_{11}	99.2717	98.7262	98.0162	76.8644	89.1888	70.3131	421164	5434	3090	0	302127	36623	90938	0
KrakenUniq-k_{15}-l_{7}	0.945634	26.2276	0.921133	0.16948	6.91799	0.165702	3958	11133	414597	0	712	9580	419396	0
CLARK-k_{27}	73.6312	96.9033	71.9385	72.5963	91.9336	68.2491	309111	9878	110699	0	293258	25731	110699	0
CLARK-k_{22}	92.0186	76.5301	71.7663	91.5925	72.3151	67.8136	308371	94570	26747	0	291387	111554	26747	0
CLARK-k_{15}	0.113888	5.51661	0.111709	0.0863888	4.18343	0.0847126	480	8221	420987	0	364	8337	420987	0

## Sheet: bench_1440bp
TP = True Positives	FP = False Positives	FN = False Negatives
precision = TP / (TP + FP)
recall = TP / (TP + FN)
accuracy = (TP + TN) / (TP + FP + FN + TN)
classifier	genus_recall	genus_precision	genus_accuracy	species_recall	species_precision	species_accuracy	genus_TP	genus_FP	genus_FN	genus_TN	species_TP	species_FP	species_FN	species_TN
Centrifuge	99.0541	99.123	98.1936	87.9773	98.4751	86.7948	421926	3733	4029	0	372947	5775	50966	0
Kraken2	98.8954	99.0564	97.9725	83.6904	90.7479	77.1108	420976	4010	4702	0	331336	33781	64571	0
KrakenUniq	98.943	99.2222	98.1815	80.6216	92.7844	75.865	421874	3307	4507	0	325983	25351	78354	0
CLARK	80.3213	98.0112	79.0332	79.4633	92.9134	74.9225	339596	6891	83201	0	321933	24554	83201	0
SKiM	98.411	98.9802	97.4232	98.2087	87.619	86.2407	418616	4313	6759	0	370566	52363	6759	0
SKiM-k_{15}-s_{13}-t_{1}	98.6759	99.1015	97.801	98.5088	87.8441	86.6913	420239	3810	5639	0	372502	51547	5639	0
SKiM-k_{15}-s_{14}-t_{1}	98.7091	99.0676	97.8005	98.5401	87.4526	86.334	420237	3955	5496	0	370967	53225	5496	0
SKiM-k_{16}-s_{10}-t_{2}	98.6963	99.188	97.9052	98.4888	85.3878	84.2835	420687	3444	5557	0	362156	61975	5557	0
Kraken2-k_{37}-l_{27}-g_{3}	98.755	99.1345	97.9108	79.8159	91.8533	74.5392	420711	3673	5304	0	320286	28407	80995	0
Kraken2-k_{32}-l_{22}	99.2984	99.004	98.3162	80.6802	91.6058	75.1261	422453	4250	2985	0	322808	29580	77300	0
Kraken2-k_{25}-l_{15}	33.6605	48.3178	24.7496	8.48348	22.0913	6.52985	106346	113751	209591	0	28058	98951	302679	0
KrakenUniq-k_{27}-l_{13}	99.2497	99.1836	98.4454	82.4482	91.4099	76.5195	423008	3482	3198	0	328795	30898	69995	0
KrakenUniq-k_{22}-l_{11}	99.6001	99	98.6081	85.3146	88.7457	76.9854	423707	4280	1701	0	330797	41950	56941	0
KrakenUniq-k_{15}-l_{7}	1.7329	27.3881	1.65678	0.304978	7.21561	0.293469	7119	18874	403695	0	1261	16215	412212	0
CLARK-k_{27}	82.6556	97.0654	80.6404	81.7035	90.9546	75.5637	346502	10476	72710	0	324688	32290	72710	0
CLARK-k_{22}	97.5368	81.0147	79.3904	97.3924	76.4162	74.8841	341131	79942	8615	0	321768	99305	8615	0
CLARK-k_{15}	0.211306	5.31204	0.203636	0.158986	3.99466	0.153134	875	15597	413216	0	658	15814	413216	0

## Sheet: bench_full
TP = True Positives	FP = False Positives	FN = False Negatives
precision = TP / (TP + FP)
recall = TP / (TP + FN)
accuracy = (TP + TN) / (TP + FP + FN + TN)
classifier	genus_recall	genus_precision	genus_accuracy	species_recall	species_precision	species_accuracy	genus_TP	genus_FP	genus_FN	genus_TN	species_TP	species_FP	species_FN	species_TN
Centrifuge	99.55	99.3038	98.8601	92.4618	98.6631	91.3177	424790	2978	1920	0	392381	5317	31990	0
Kraken2	99.6141	99.2106	98.8308	92.7992	91.7637	85.664	424664	3379	1645	0	368088	33038	28562	0
KrakenUniq	99.6386	99.2846	98.9283	91.2734	93.0126	85.4166	425083	3063	1542	0	367025	27572	35091	0
CLARK	91.4572	98.5387	90.2334	90.9799	92.8374	85.0126	387722	5750	36216	0	365289	28183	36216	0
SKiM	98.593	99.3679	97.9785	98.446	89.8355	88.5794	421002	2678	6008	0	380615	43065	6008	0
SKiM-k_{15}-s_{13}-t_{1}	98.9051	99.388	98.3064	98.7919	89.9657	88.9867	422411	2601	4676	0	382365	42647	4676	0
SKiM-k_{15}-s_{14}-t_{1}	98.9478	99.3227	98.2846	98.8362	89.6996	88.7621	422317	2880	4491	0	381400	43797	4491	0
SKiM-k_{16}-s_{10}-t_{2}	98.9248	99.4309	98.3679	98.7978	88.8154	87.8658	422675	2419	4594	0	377549	47545	4594	0
Kraken2-k_{37}-l_{27}-g_{3}	99.5795	99.2295	98.8154	91.0227	91.761	84.1457	424598	3297	1793	0	361564	32464	35660	0
Kraken2-k_{32}-l_{22}	99.7561	99.2357	98.9956	91.4035	91.7599	84.4701	425372	3276	1040	0	362958	32594	34136	0
Kraken2-k_{25}-l_{15}	74.3927	75.1917	59.7317	36.9338	60.5399	29.7676	256660	84681	88347	0	127908	83371	218409	0
KrakenUniq-k_{27}-l_{13}	99.7824	99.2721	99.0577	92.1926	92.2213	85.5407	425639	3121	928	0	367558	31003	31127	0
KrakenUniq-k_{22}-l_{11}	99.8731	99.252	99.127	93.4039	90.8744	85.3943	425937	3210	541	0	366929	36847	25912	0
KrakenUniq-k_{15}-l_{7}	8.89655	40.1234	7.85384	1.77407	13.6876	1.59558	33747	50361	345580	0	6856	43233	379599	0
CLARK-k_{27}	92.8062	97.9923	91.0745	92.3416	91.5859	85.1204	391336	8018	30334	0	365752	33602	30334	0
CLARK-k_{22}	98.5941	91.0962	89.928	98.503	85.4738	84.3777	386410	37768	5510	0	362561	61617	5510	0
CLARK-k_{15}	1.4767	5.37494	1.17201	1.12938	4.09631	0.893206	5036	88658	335994	0	3838	89856	335994	0

[truncated: 20 more sheets: bmock12_10kb_180bp, bmock12_10kb_360bp, bmock12_10kb_720bp, bmock12_10kb_1440bp, bmock12_10kb_full, identity_85_99_2p5_180bp, identity_85_99_2p5_360bp, identity_85_99_2p5_720bp, identity_85_99_2p5_1440bp, identity_85_99_2p5_full, identity_90_99_2p5_180bp, identity_90_99_2p5_360bp, identity_90_99_2p5_720bp, identity_90_99_2p5_1440bp, identity_90_99_2p5_full, identity_95_99_2p5_180bp, identity_95_99_2p5_360bp, identity_95_99_2p5_720bp, identity_95_99_2p5_1440bp, identity_95_99_2p5_full]
